# Supplementary material for: Response surface methodology based extraction of Tribulus terrestris leads to an upsurge of antilithiatic potential by inhibition of calcium oxalate crystallization processes
Source: PLoS One. 2017 Aug 28;12(8):e0183218. doi: 10.1371/journal.pone.0183218 (PMC5573133; doi:10.1371/journal.pone.0183218)
Supplement: S1 Appendix — Table A. Combinations of different parameters obtained from central composite design and their experimental and predicted effects on extraction yield (%) and protein content (mg/g). -ve values were considered as “zero”. Figure A. Surface quadratic model and coded factor equation for protein. Showing detailed analysis and significance of statistically optimized model for protein. Figure B. Surface quadratic model and coded factor equation for yield. Showing detailed analysis and significance of statistically optimized model for yield. Figure C. Three dimensional plots (3D) for T.terrestris showing interaction of different parameters on percent extraction yield. (a), interaction between temperature (°C) and S: L ratio (g/mL); (b), interaction between incubation time (h) and S:L ratio (g/mL); and (c) interaction between temperature (°C) and incubation time (h). Figure D. Three dimensional plots (3D) for T.terrestris showing interaction of different parameters on protein content (mg/g). (a), interaction between temperature (°C) and S: L ratio (g/mL); (b), interaction between incubation time (h) and S:L ratio (g/mL); and (c) interaction between temperature (°C) and incubation time (h). (ZIPX) [file pone.0183218.s001.zipx]

Archive with 5 entries (5 files):
- Figure A.tif
- Figure B.tif
- Figure C.tif
- Figure D.tif
- S1_Appendix.docx
