# Supplementary material for: Response surface methodology based extraction of Tribulus terrestris leads to an upsurge of antilithiatic potential by inhibition of calcium oxalate crystallization processes
Source: PLoS One. 2017 Aug 28;12(8):e0183218. doi: 10.1371/journal.pone.0183218 (PMC5573133; doi:10.1371/journal.pone.0183218)
Supplement: S2 Appendix — Table A. Physico-chemical analysis of the various extracts obtained through RSM. # Results expressed in mg/g. Table B. Fourier transform infra-red (FTIR) analysis. cm-1 vibrations. Table C. Major compounds in AE1 by GC MS analysis. Figure A. Fourier transform infrared spectroscopy (FTIR) spectrum of statistically optimized aqueous extract AE1 of Tribulus terrestris in frequency range 400–4000 cm-1. Figure B. Metabolic profiling by GC-MS analysis of statistically optimized aqueous extract AE1 of Tribulus terrestris. (ZIPX) [file pone.0183218.s002.zipx]

Archive with 3 entries (3 files):
- Figure A.tif
- Figure B.tif
- S2_Appendix (1).docx
